# Supplementary material for: Primary cilia on muscle stem cells are critical to maintain regenerative capacity and are lost during aging
Source: Nat Commun. 2022 Mar 17;13:1439. doi: 10.1038/s41467-022-29150-6 (PMC8931095; doi:10.1038/s41467-022-29150-6)
Supplement: Supplementary file 5 — Source data [file 41467_2022_29150_MOESM5_ESM.xlsx]

## Sheet: Figure 1C
Figure 1c	percent ciliation
	IFT88 wt			IFT88 het				IFT88 KO
% short cilia	52.17	47.83	72.41	20	61.9	23.53	52.38	8.33	0	26.32	18.18
% long cilia	30.43	39.13	17.24	5	9.52	5.88	4.76	0	0	0	0

## Sheet: Figure 1F
Figure 1F
	IFT88 wt						IFT88 het								IFT88 KO
0	0	0	0	0	0	0	0	0	0	0	0	0	0	0	0	0	0	0	0	0	0
1	-15.6915	-28.1964	-14.4519	-15.7426	-30.127	-22.1496	-24.8606	-31.4127	-12.38	-51.7038	-34.9124	-47.3119	-64.8183	-46.1126	-43.5304	-42.9501	-55.1929	-40.9282	-41.0514	-71.6778	-52.3761
2	-15.7157	4.67942	1.53359	0.871099	-20.2633	2.95833	-11.0911	-8.26023	-2.67866	-30.2137	-17.1727	-14.9895	-31.3407	-18.0251	-21.8738	-28.5718	-12.4329	-20.6619	-11.2714	-26.0107	-17.8157

## Sheet: Figure 1H
	Number of myofibers (%)
CSA bin	IFT88 wt			IFT88 het							IFT88 KO
0	0	0	0	0	0	0	0	0	0	0	0	0	0	0	0	0	0.446275	0
250	7.31588	8.02934	11.0151	6.50322	8.52079	7.21878	12.5171	7.08535	11.7882	8.79163	12.1291	10.6867	14.4678	9.46953	11.1287	17.698	17.3018	18.9953
500	5.46645	5.9255	10.89	7.87451	9.08316	7.3295	13.1457	6.20862	9.70696	9.00465	11.4281	10.8502	13.5636	10.1491	7.93651	9.15842	9.94393	10.6874
750	8.47791	8.29956	10.1139	11.6352	10.4976	6.99734	10.7953	7.30005	10.2231	10.2053	12.1291	11.2366	10.7619	9.29417	9.32981	9.40594	10.23	8.65572
1000	11.6858	11.3878	8.97484	11.9884	12.4404	7.57307	8.63624	9.78708	10.4895	10.6894	13.0421	12.1136	8.67181	8.83384	10.0882	7.5495	10.1728	9.15669
1250	10.982	10.9824	7.53536	9.72367	10.8384	6.24446	7.10577	10.5386	9.94006	10.1665	7.45028	9.73543	6.67062	9.05305	7.8836	8.04455	10.0355	8.90621
1500	9.86907	9.88226	7.13481	6.69021	10.1057	6.02303	7.81634	11.1111	9.05761	8.07514	6.26019	7.59512	7.01156	9.00921	6.2963	7.92079	8.78819	7.66769
1750	9.00164	8.78209	6.48392	5.40204	9.06612	6.31089	7.95299	9.32188	8.79121	6.70023	4.85817	6.25743	6.47791	9.51337	6.26102	9.65347	6.86577	6.55441
2000	8.54337	8.58908	6.25861	5.29815	7.25971	7.10806	6.96912	7.1927	7.70896	7.18435	5.31464	4.97919	6.9078	8.00088	5.18519	7.67327	5.68715	5.67771
2250	7.52864	6.46593	6.78433	5.29815	5.3681	8.25952	6.91446	5.77921	6.14386	6.81642	4.32018	4.8157	7.32286	7.14599	5.59083	5.81683	4.62295	4.46702
2500	6.92308	5.69388	6.13343	5.38126	4.15815	8.12666	5.43864	5.24244	5.27806	5.945	4.61363	4.68193	5.70709	6.04998	5.57319	3.71287	4.09658	3.77122
2750	5.07365	4.90253	4.85668	5.69292	3.08453	7.90523	4.15414	4.1868	4.14585	4.49264	3.53766	3.70095	4.12096	4.64708	5.2381	4.70297	2.96373	3.11717
3000	3.86252	3.74445	4.08061	4.92416	2.6244	6.79805	2.84231	3.86473	2.1312	4.04725	3.60287	3.68609	3.1426	3.39763	5.41446	4.08416	2.72342	2.95018
3250	2.14403	2.50917	3.46727	4.36318	1.77232	4.45084	1.58513	2.71963	1.3986	2.73044	2.83665	3.34423	1.79366	1.81938	4.25044	2.10396	1.73933	2.44921
3500	1.04746	1.71782	2.39079	3.57365	1.61895	3.29938	0.956546	2.7912	0.932401	1.87839	2.29866	2.17004	1.09695	0.964489	3.40388	0.866337	1.28161	1.73949
3750	0.736498	0.926462	1.5271	1.9946	1.1077	2.23649	0.765236	2.11129	0.682651	1.27808	1.97261	1.38228	0.681886	0.986409	2.29277	0.618812	0.869665	1.60033
4000	0.278232	0.617641	0.863688	1.39206	0.698705	1.55004	0.956546	1.69977	0.582751	0.677769	1.64656	1.04043	0.504002	0.438404	1.49912	0.247525	0.801007	1.29418

## Sheet: Figure 1I
Mean CSA
IFT88 wt	IFT88 het	IFT88 KO
1583	1706	1460
1585	1470	1467
1539	1864	1349
	1391	1408
	1716	1360
	1377	1435
	1533

## Sheet: Figure 2B
Cdk13			Mcm9
control	IFT88 KO		control	IFT88 KO
67.2766	21.6746		0.58948	0.0811426
294.686	0.148231		1.53145	0.0306405
264.608	3.4402		0.433343	0.0695163
Raw Ct values
	control			IFT88 KO
Cdk13	26.4337	23.8998	24.4791	24.3968	32.8252	31.0955
Gapdh	22.54	22.137	22.561	18.8689	20.1053	22.9122
	control			IFT88 KO
Mcm9	32.9541	31.4879	33.7332	36.569	36.1315	33.9176
Gapdh	22.2259	22.137	22.561	22.54	22.5423	20.1053
delta Ct values
	control			IFT88 KO
Cdk13	3.89375	1.76275	1.91807	5.52785	12.7199	8.18329
Mcm9	10.7283	9.35089	11.1722	14.0291	13.5892	13.8123
Average	2.52486
	10.4171
delta-delta Ct values
	control			IFT88 KO
Cdk13	1.36889	-0.762107	-0.606785	3.003	10.195	5.65843
Mcm9	0.31115	-1.06623	0.755083	3.61195	3.17206	3.39517
Statistics delta-delta Ct values (Statistics in Figures are based on 2^delta-delta Ct)
Cdk13
Unpaired t test
P value	0.0466
P value summary	*
Significantly different (P < 0.05)?	Yes
One- or two-tailed P value?	Two-tailed
t, df	t=2.846, df=4
Mcm9
Unpaired t test
P value	0.0038
P value summary	**
Significantly different (P < 0.05)?	Yes
One- or two-tailed P value?	Two-tailed
t, df	t=6.029, df=4

## Sheet: Figure 2C
MuSC number relative to control
control	IFT88 KO
1.09952	0.409989
2.19903	0.391353
0.670891	0.819978
0.409989	0.76407
0.503168	0.689527
1.11815	0.596347
1.84932	0.354081
0.739726	0.39726
0.410959	0.893836
1.19863	0.513699

## Sheet: Figure 2D
EdU+ cells (%)
control	IFT88 KO
19.8	15.8
28.5	14.6
20.3	11.2
21

## Sheet: Figure 2F
	BLI radiance
weeks	IFT88 KO					IFT88 wt
1	46600	18500	1470	3960	1890	47100	3970	3880	12200	19900
2	17100	14300	2030	4060	1850	5240	9950	43600	58200	19500
3	7310	12700	1390	8190	1300	71500	1950	2870	26300	5590
4	28400	11200	876	27500	2560	102000	2870	11300	47200	17600
5	15800	7320	970	34600	1580	83300	2020	43600	42500	16600

## Sheet: Figure 3A
		data 1	data 2	data 3	data 4
vehicle		1.21317	0.933606	0.853223
SAG1.3	10nM	2.7553	2.55999	2.79888	2.48639
	100nM	2.68137	2.72592	2.62165
	1000nM	2.8586	3.52975	2.56064
purmorphamine	10nM	2.37179	2.66071	2.38631	2.51157
	100nM	2.74077	3.05423	2.75304	3.27085
	1000nM	3.3183	3.5333	3.02809	3.0891

## Sheet: Figure 3B
	Normalized cell counts to vehicle treated
	vehicle								SAG
control	1.09952	1.11815	0.670891	1.11815	1.19863	1.09952			1.84495	1.4536	1.39769	2.78571
IFT88 KO	0.513699	0.409989	0.391353	0.409989	0.76407	0.689527	0.596347	0.354081	1.37905	0.950429	0.689527	0.652255	0.354081	0.447261

[truncated: 27 more sheets: Figure 3C, Figure 3D, Figure 3F, Figure 4B, Figure 4D, Figure 4E, Figure 4F, Figure 5A, Figure 5B, Figure 5C, Figure 5E, Figure 5F, Figure 5G, Figure 5I, Figure S1B, Figure S1C, Figure S1D, Figure S1E, Figure S1F, Figure S2C …]
